# Supplementary material for: Mechanistic Modeling Reveals Adaptive Photosynthetic Strategies of Pontederia crassipes: Implications for Aquatic Plant Physiology and Invasion Dynamics
Source: Biology (Basel). 2025 May 25;14(6):600. doi: 10.3390/biology14060600 (PMC12189231; doi:10.3390/biology14060600)
Supplement: Supplementary file 1 [file biology-14-00600-s001.zip]

Archive with 1 entries (1 files):
- biology-3629909-supplementary.pdf
